# Supplementary material for: Quantification of hypoxic regions distant from occlusions in cerebral penetrating arteriole trees
Source: PLoS Comput Biol. 2022 Aug 5;18(8):e1010166. doi: 10.1371/journal.pcbi.1010166 (PMC9385041; doi:10.1371/journal.pcbi.1010166)
Supplement: S1 Data — (XLSX) [file pcbi.1010166.s006.xlsx]

## Sheet: Gx_sim
Distance (µm)	Column 1	Column 2	Column 3	Column 4	Column 5	Column 6	Column 7	Column 8	Column 9	Column 10
0	0	0	0	0	0	0	0	0	0	0
8	0	0	0	0	0	0.000202173	0	0	0	0
16	0	0	0	0	0	0.000353803	0	0	0	0
24	0	0	0	0	0	0.00101087	0	0	0	0
32	0	0	0	0	0	0.00212282	8.31947e-05	0	0	0
40	0	0	0	0	0	0.00348749	0.000332779	0	0	0
48	0	0	0	0	0	0.00525651	0.000707155	0	0	3.14663e-05
56	3.96983e-05	0	0	0	0	0.00798585	0.0014975	0	0	0.000503461
64	3.96983e-05	0	0	0	0	0.0118271	0.00262063	0	0	0.00160478
72	0.000119095	0	0	0	0	0.0162244	0.00407654	0	0	0.00352423
80	0.000277888	0	0	0	0	0.0219358	0.00594842	0.000648929	0	0.00689113
88	0.00134974	0.000721935	0.000124337	0	0	0.0272429	0.00844426	0.00562405	0	0.0118313
96	0.0046844	0.00457225	0.000414456	0	0	0.0348749	0.0107737	0.01817	0	0.0196665
104	0.0131798	0.0153411	0.000828912	0.000151458	0.000149611	0.0438716	0.0152246	0.0387194	0	0.032725
112	0.021318	0.0268921	0.00182361	0.000530102	0.00179533	0.0555977	0.0200915	0.0588363	0	0.0460667
120	0.0340611	0.0442787	0.00298408	0.00196895	0.00807899	0.0674248	0.0293261	0.0826303	0	0.0644745
128	0.0488289	0.0673204	0.00501492	0.00363499	0.0163076	0.0847612	0.040599	0.103396	0	0.084613
136	0.0691147	0.0948743	0.00845491	0.00719424	0.029623	0.105231	0.0584443	0.13303	0.000556793	0.109534
144	0.088289	0.125256	0.0138014	0.0115865	0.0429384	0.127875	0.0797421	0.161367	0.00310213	0.13669
152	0.111354	0.157923	0.0214274	0.0193109	0.0613405	0.153298	0.107612	0.189487	0.00763602	0.168974
160	0.137674	0.19775	0.0302968	0.0297615	0.0824357	0.183624	0.139476	0.217391	0.0140789	0.204846
168	0.168519	0.242269	0.0409483	0.0458917	0.10772	0.21299	0.177912	0.239671	0.0233058	0.246853
176	0.201389	0.292143	0.0533405	0.0668686	0.133603	0.245085	0.217512	0.26087	0.0342825	0.290529
184	0.237039	0.338226	0.0692556	0.0921621	0.160383	0.278544	0.258943	0.286394	0.0464524	0.337382
192	0.272211	0.385633	0.0867871	0.122605	0.184919	0.312712	0.301872	0.314298	0.0584633	0.381435
200	0.307027	0.431296	0.107386	0.156607	0.210054	0.344655	0.345424	0.340904	0.0728603	0.424355
208	0.340016	0.476778	0.128647	0.191594	0.23085	0.373819	0.386356	0.365347	0.0867801	0.463625
216	0.372568	0.515461	0.153473	0.226657	0.248803	0.40374	0.426456	0.395414	0.101575	0.500787
224	0.403732	0.551137	0.178216	0.261189	0.262567	0.431034	0.464226	0.423967	0.114302	0.534298
232	0.437793	0.582301	0.201467	0.295494	0.27319	0.456457	0.500915	0.453385	0.127903	0.564915
240	0.466931	0.613404	0.227288	0.328133	0.277678	0.477887	0.534359	0.483885	0.139755	0.593361
248	0.495871	0.638251	0.251824	0.359106	0.279473	0.499318	0.565557	0.513087	0.153277	0.620296
256	0.523978	0.659367	0.275282	0.391594	0.279623	0.518726	0.594426	0.543586	0.166958	0.643298
264	0.551489	0.67898	0.299237	0.420901	0.280221	0.538489	0.620923	0.575384	0.180799	0.663153
272	0.57761	0.69414	0.322364	0.449981	0.282017	0.556887	0.647421	0.605018	0.195673	0.680459
280	0.601826	0.708158	0.345325	0.476183	0.28471	0.575588	0.669052	0.633139	0.211899	0.697986
288	0.623938	0.722115	0.368452	0.502916	0.290694	0.593429	0.690391	0.66645	0.228683	0.712807
296	0.644502	0.732704	0.389257	0.528285	0.297876	0.611322	0.710483	0.69284	0.245864	0.726589
304	0.665026	0.74245	0.411016	0.553048	0.307151	0.629871	0.729077	0.721609	0.265749	0.739742
312	0.681937	0.753038	0.429501	0.576978	0.31942	0.647561	0.746381	0.745187	0.286351	0.752391
320	0.697975	0.762604	0.450597	0.598788	0.332286	0.666515	0.761522	0.755354	0.30735	0.763782
328	0.711354	0.771688	0.466968	0.620447	0.346499	0.684003	0.77525	0.767467	0.328985	0.774764
336	0.724216	0.781314	0.485991	0.640515	0.363405	0.702755	0.78827	0.776985	0.3507	0.784991
344	0.735451	0.790037	0.500829	0.658084	0.379862	0.719586	0.799251	0.785204	0.370824	0.794493
352	0.744621	0.798279	0.518236	0.673306	0.397217	0.738287	0.812022	0.794289	0.392141	0.802989
360	0.754585	0.807484	0.532286	0.688148	0.414572	0.754612	0.822587	0.801428	0.414493	0.811076
368	0.762803	0.816268	0.548823	0.701022	0.432675	0.772959	0.832737	0.806619	0.433583	0.818785
376	0.770504	0.82463	0.564489	0.712382	0.451227	0.787971	0.841556	0.813757	0.454741	0.826149
384	0.778126	0.833353	0.579327	0.723362	0.471424	0.80091	0.848918	0.819165	0.473353	0.833858
392	0.784041	0.842257	0.596817	0.731995	0.491622	0.814405	0.855616	0.823924	0.495227	0.840906
400	0.790195	0.851161	0.612691	0.741083	0.51167	0.826232	0.861356	0.829332	0.516704	0.847546
408	0.796268	0.858681	0.628937	0.748732	0.531718	0.83725	0.867221	0.835388	0.538101	0.855412
416	0.801112	0.867344	0.643733	0.757062	0.551616	0.847157	0.871131	0.84058	0.558622	0.862838
424	0.805955	0.876008	0.658737	0.763347	0.570467	0.857468	0.875832	0.847069	0.581451	0.870925
432	0.809726	0.88437	0.671834	0.772813	0.58842	0.86606	0.879534	0.853126	0.603882	0.878697
440	0.81322	0.892973	0.685013	0.780386	0.605775	0.873692	0.883361	0.860264	0.628142	0.886186
448	0.816157	0.900614	0.696079	0.785687	0.621035	0.88188	0.886855	0.863292	0.651766	0.893361
456	0.81842	0.909457	0.707394	0.791518	0.637493	0.888805	0.890183	0.866321	0.67539	0.899685
464	0.820524	0.91794	0.717424	0.797274	0.652304	0.895123	0.893303	0.868484	0.697184	0.905066
472	0.822787	0.925701	0.72679	0.802575	0.666068	0.901491	0.895341	0.869349	0.716831	0.910258
480	0.82505	0.934003	0.735494	0.809012	0.68058	0.906495	0.898211	0.871512	0.734251	0.9146
488	0.827511	0.941644	0.744363	0.814237	0.694794	0.913116	0.899917	0.876055	0.752386	0.917527
496	0.829972	0.949946	0.752984	0.818326	0.710054	0.917109	0.902662	0.878434	0.76734	0.920107
504	0.832791	0.955902	0.761522	0.823097	0.723519	0.922163	0.904201	0.880381	0.783169	0.92231
512	0.835728	0.962881	0.770143	0.827111	0.73833	0.925499	0.906531	0.883409	0.796134	0.923757
520	0.838309	0.969619	0.779592	0.83173	0.751047	0.929492	0.907862	0.885356	0.812043	0.925267
528	0.841247	0.975514	0.787964	0.836047	0.764213	0.932322	0.910524	0.8886	0.825803	0.926306
536	0.843628	0.98129	0.796834	0.841348	0.776032	0.935305	0.911855	0.889466	0.84036	0.926904
544	0.846169	0.986343	0.80562	0.846573	0.787253	0.937326	0.913561	0.891845	0.855393	0.92725
552	0.849266	0.990735	0.81478	0.855358	0.796679	0.939247	0.915516	0.893143	0.868517	0.927313
560	0.852124	0.994706	0.824602	0.864748	0.805955	0.940915	0.917596	0.894873	0.884664	0.927407
568	0.85526	0.997172	0.833389	0.872397	0.813884	0.942886	0.918927	0.896388	0.898664	0.927407
576	0.858515	0.999098	0.842299	0.880878	0.822711	0.944402	0.920882	0.898334	0.912822	0.927502
584	0.861929	0.99982	0.851666	0.887012	0.83094	0.945868	0.923087	0.899632	0.925469	0.927533
592	0.865542	1	0.859707	0.892465	0.839617	0.947384	0.924834	0.901579	0.935332	0.927565
600	0.869512	1	0.866711	0.897539	0.847696	0.948901	0.927246	0.90331	0.941219	0.927565
608	0.873561	1	0.873508	0.902007	0.85757	0.95067	0.929493	0.905473	0.944957	0.927627
616	0.877769	1	0.880595	0.905415	0.8652	0.952034	0.930616	0.908068	0.947741	0.927911
624	0.882175	1	0.887641	0.909353	0.871634	0.9535	0.932113	0.908501	0.948616	0.928194
632	0.886661	1	0.894024	0.912609	0.877618	0.954663	0.933444	0.908717	0.949809	0.928886
640	0.891743	1	0.900945	0.914956	0.882705	0.955876	0.935025	0.908717	0.950286	0.929484
648	0.89734	1	0.90596	0.918591	0.887493	0.95719	0.937521	0.908717	0.950923	0.929893
656	0.903255	1	0.910353	0.92003	0.890934	0.957948	0.939809	0.908717	0.951877	0.930113
664	0.909766	1	0.914166	0.92571	0.895721	0.958554	0.942471	0.908934	0.952195	0.930617
672	0.916713	1	0.917482	0.928815	0.898713	0.958757	0.94401	0.90915	0.953388	0.931089
680	0.925129	1	0.920383	0.933131	0.902753	0.958858	0.945632	0.909583	0.953548	0.931372
688	0.932632	1	0.923077	0.936463	0.906194	0.958908	0.947047	0.910015	0.954025	0.932222
696	0.941882	1	0.925605	0.93972	0.910832	0.958908	0.948419	0.910231	0.954502	0.933386
704	0.950576	1	0.928258	0.941007	0.915919	0.959009	0.949875	0.910231	0.9549	0.934141
712	0.960341	1	0.930537	0.941689	0.920108	0.959262	0.951414	0.910231	0.955218	0.934833
720	0.968122	1	0.933024	0.942673	0.924596	0.959414	0.953411	0.910231	0.956172	0.935494
728	0.973243	1	0.935428	0.943582	0.928935	0.959565	0.954825	0.910231	0.95665	0.936123
736	0.976578	1	0.937997	0.944642	0.93477	0.959666	0.95574	0.910231	0.957445	0.936721
744	0.979158	1	0.939697	0.945702	0.939557	0.959666	0.956032	0.91088	0.958002	0.93713
752	0.98154	1	0.941272	0.946687	0.944943	0.959818	0.956572	0.911097	0.958877	0.937382
760	0.983525	1	0.942432	0.947671	0.95003	0.960071	0.956947	0.911313	0.959354	0.937571
768	0.986423	1	0.943551	0.948732	0.956613	0.960071	0.957446	0.911529	0.95999	0.937854
776	0.989202	1	0.945499	0.951003	0.962448	0.960071	0.957737	0.912395	0.960627	0.937917
784	0.992179	1	0.946535	0.953048	0.968731	0.960273	0.957862	0.91326	0.961979	0.938106
792	0.99476	1	0.948359	0.953578	0.973369	0.960323	0.957945	0.913476	0.964365	0.938357
800	0.996348	1	0.949726	0.954411	0.978157	0.960323	0.958236	0.914125	0.966513	0.93842
808	0.996904	1	0.951219	0.955093	0.982047	0.960323	0.958444	0.914341	0.967626	0.938515
816	0.997142	1	0.952338	0.955699	0.986086	0.960323	0.958569	0.914774	0.969297	0.938515
824	0.997301	1	0.953871	0.95585	0.989078	0.960323	0.959276	0.916288	0.970888	0.938672
832	0.99742	1	0.955736	0.956153	0.991622	0.960323	0.959775	0.916721	0.972479	0.938704
840	0.997578	1	0.957477	0.956683	0.994315	0.960323	0.960483	0.917802	0.973115	0.938704
848	0.997817	1	0.959176	0.956835	0.99626	0.960323	0.960774	0.919533	0.974626	0.938704
856	0.998134	1	0.960958	0.956835	0.998055	0.960374	0.961481	0.922128	0.975581	0.938704
864	0.998571	1	0.962823	0.956986	0.999402	0.960374	0.962188	0.922994	0.977012	0.938798
872	0.99865	1	0.96415	0.957213	0.999701	0.961233	0.962978	0.925806	0.978762	0.938798
880	0.998769	1	0.965642	0.957516	1	0.961991	0.963769	0.927536	0.980194	0.938924
888	0.998809	1	0.967051	0.957668	1	0.963508	0.964476	0.929699	0.981944	0.939081
896	0.998849	1	0.967921	0.958652	1	0.965226	0.9651	0.932511	0.984171	0.939396
904	0.998849	1	0.968916	0.960394	1	0.967551	0.965807	0.933809	0.986001	0.940025
912	0.998849	1	0.969828	0.962211	1	0.969977	0.966722	0.93727	0.98783	0.940623
920	0.998849	1	0.97103	0.962666	1	0.973212	0.968012	0.938784	0.989978	0.941315
928	0.998849	1	0.971693	0.962893	1	0.976144	0.969592	0.94138	0.992364	0.942228
936	0.998849	1	0.972356	0.963347	1	0.980794	0.970507	0.942462	0.994591	0.942952
944	0.998849	1	0.972604	0.963877	1	0.984129	0.971631	0.943976	0.996102	0.94399
952	0.998849	1	0.973392	0.965468	1	0.988982	0.97292	0.944841	0.997057	0.944714
960	0.998849	1	0.973931	0.966301	1	0.992065	0.974459	0.946571	0.997455	0.945784
968	0.998849	1	0.974387	0.966755	1	0.996765	0.976373	0.950032	0.997773	0.94679
976	0.998849	1	0.974594	0.967512	1	0.999343	0.977163	0.95133	0.99833	0.947923
984	0.998888	1	0.974843	0.967588	1	1	0.978245	0.955657	0.998489	0.949213
992	0.998968	1	0.975298	0.968875	1	1	0.979451	0.956738	0.998966	0.950692
1000	0.998968	1	0.975713	0.969254	1	1	0.980782	0.961929	0.999682	0.952486
1008	0.998968	1	0.976044	0.970087	1	1	0.981406	0.962795	1	0.954563
1016	0.998968	1	0.9765	0.970541	1	1	0.982321	0.966039	1	0.95708
1024	0.999047	1	0.976998	0.971147	1	1	0.983403	0.966905	1	0.959125
1032	0.999047	1	0.977412	0.97198	1	1	0.984359	0.970798	1	0.961831
1040	0.999087	1	0.977744	0.972132	1	1	0.98515	0.972096	1	0.964065
1048	0.999166	1	0.9782	0.972359	1	1	0.985691	0.976206	1	0.967338
1056	0.999206	1	0.97878	0.972813	1	1	0.986231	0.977936	1	0.969383
1064	0.999285	1	0.979484	0.973798	1	1	0.986522	0.981397	1	0.972561
1072	0.999285	1	0.980189	0.974555	1	1	0.986522	0.983993	1	0.974512
1080	0.999365	1	0.981018	0.974707	1	1	0.986689	0.989833	1	0.976432
1088	0.999444	1	0.981391	0.975691	1	1	0.986689	0.996972	1	0.977627
1096	0.999444	1	0.982303	0.975691	1	1	0.986772	0.999567	1	0.979043
1104	0.999444	1	0.983339	0.976676	1	1	0.986772	1	1	0.979987
1112	0.999444	1	0.984416	0.977054	1	1	0.986772	1	1	0.981026
1120	0.999444	1	0.985577	0.977584	1	1	0.986938	1	1	0.981844
1128	0.999444	1	0.98653	0.978114	1	1	0.986938	1	1	0.98241
1136	0.999484	1	0.987401	0.979175	1	1	0.987146	1	1	0.982788
1144	0.999563	1	0.988685	0.979629	1	1	0.98723	1	1	0.982945
1152	0.999603	1	0.989804	0.980613	1	1	0.987396	1	1	0.98304
1160	0.999682	1	0.991752	0.981674	1	1	0.987562	1	1	0.98304
1168	0.999682	1	0.992913	0.982885	1	1	0.987812	1	1	0.98304
1176	0.999762	1	0.994861	0.98334	1	1	0.987978	1	1	0.98304
1184	0.999762	1	0.995482	0.984476	1	1	0.988436	1	1	0.98304
1192	0.999802	1	0.995938	0.984854	1	1	0.988935	1	1	0.98304
1200	0.999802	1	0.995938	0.985384	1	1	0.989351	1	1	0.98304
1208	0.999802	1	0.996063	0.986066	1	1	0.989559	1	1	0.983134
1216	0.999802	1	0.996643	0.986747	1	1	0.989767	1	1	0.983669
1224	0.999841	1	0.996933	0.987278	1	1	0.990391	1	1	0.984267
1232	0.999841	1	0.997472	0.987732	1	1	0.990724	1	1	0.984833
1240	1	1	0.998094	0.992048	1	1	0.991057	1	1	0.9854
1248	1	1	0.998674	0.995835	1	1	0.991389	1	1	0.98562
1256	1	1	0.999295	0.999243	1	1	0.992013	1	1	0.985997
1264	1	1	1	1	1	1	0.992055	1	1	0.986469
1272	1	1	1	1	1	1	0.992221	1	1	0.986941
1280	1	1	1	1	1	1	0.992346	1	1	0.987948
1288	1	1	1	1	1	1	0.992887	1	1	0.989176
1296	1	1	1	1	1	1	0.993136	1	1	0.990749
1304	1	1	1	1	1	1	0.993469	1	1	0.992228
1312	1	1	1	1	1	1	0.99376	1	1	0.993235
1320	1	1	1	1	1	1	0.99401	1	1	0.994305
1328	1	1	1	1	1	1	0.994093	1	1	0.995563
1336	1	1	1	1	1	1	0.994468	1	1	0.996035
1344	1	1	1	1	1	1	0.99505	1	1	0.996853
1352	1	1	1	1	1	1	0.995466	1	1	0.997231
1360	1	1	1	1	1	1	0.995882	1	1	0.997734
1368	1	1	1	1	1	1	0.996173	1	1	0.998143
1376	1	1	1	1	1	1	0.996589	1	1	0.998427
1384	1	1	1	1	1	1	0.996839	1	1	0.99893
1392	1	1	1	1	1	1	0.997463	1	1	0.998993
1400	1	1	1	1	1	1	0.997712	1	1	0.999245
1408	1	1	1	1	1	1	0.998586	1	1	0.999371
1416	1	1	1	1	1	1	0.999126	1	1	0.999591
1424	1	1	1	1	1	1	0.999459	1	1	0.999591
1432	1	1	1	1	1	1	0.999917	1	1	0.999591
1440	1	1	1	1	1	1	1	1	1	0.999622
1448	1	1	1	1	1	1	1	1	1	0.999622
1456	1	1	1	1	1	1	1	1	1	0.999622
1464	1	1	1	1	1	1	1	1	1	0.999622
1472	1	1	1	1	1	1	1	1	1	0.999622
1480	1	1	1	1	1	1	1	1	1	0.999717
1488	1	1	1	1	1	1	1	1	1	0.999874
1496	1	1	1	1	1	1	1	1	1	1
1504	1	1	1	1	1	1	1	1	1	1
1512	1	1	1	1	1	1	1	1	1	1
1520	1	1	1	1	1	1	1	1	1	1
1528	1	1	1	1	1	1	1	1	1	1
1536	1	1	1	1	1	1	1	1	1	1
1544	1	1	1	1	1	1	1	1	1	1
1552	1	1	1	1	1	1	1	1	1	1
1560	1	1	1	1	1	1	1	1	1	1
1568	1	1	1	1	1	1	1	1	1	1
1576	1	1	1	1	1	1	1	1	1	1
1584	1	1	1	1	1	1	1	1	1	1
1592	1	1	1	1	1	1	1	1	1	1

## Sheet: Gx_exp
Distance (µm)	Animal 1	Animal 2	Animal 3	Animal 4	Animal 5	Animal 6
0	7.76548e-05	0.000155915	0.000186579	0.00014782	0.000298074	0.000182749
8	0.000194137	0.000779575	0.000590833	0.000936191	0.00129597	0.000626566
16	0.000698893	0.00152017	0.00127495	0.00187238	0.00268267	0.00135756
24	0.00139779	0.00241668	0.00219748	0.00290712	0.0039916	0.0022713
32	0.00217434	0.00333268	0.00328586	0.0042375	0.00565045	0.00328947
40	0.00318385	0.00461898	0.00446752	0.00537078	0.00751665	0.00435986
48	0.00535818	0.00726954	0.00738023	0.00872136	0.0134781	0.00767544
56	0.00889148	0.0106022	0.0111014	0.0118256	0.0201783	0.0121919
64	0.0126966	0.013779	0.0149885	0.0145849	0.0271895	0.0172045
72	0.0168899	0.017482	0.0189377	0.0175413	0.0346284	0.0220865
80	0.0211221	0.0211655	0.0231669	0.0204484	0.0426246	0.0276472
88	0.0261308	0.0250828	0.0273753	0.022912	0.0506208	0.0338607
96	0.0317608	0.0303255	0.0331281	0.0268539	0.0624401	0.0411706
104	0.0401475	0.0368739	0.0399486	0.0304508	0.0763847	0.0508041
112	0.0488837	0.0435588	0.0469971	0.034984	0.0906146	0.0600721
120	0.0569598	0.0508283	0.0544084	0.0400591	0.104948	0.0692617
128	0.0646476	0.057825	0.0620478	0.0454299	0.119528	0.0791301
136	0.0715201	0.0647827	0.0701951	0.0514905	0.134107	0.0873538
144	0.079868	0.0726369	0.0788917	0.0592757	0.150035	0.0970395
152	0.0909726	0.082518	0.0895267	0.067997	0.169384	0.108944
160	0.101456	0.0924186	0.100556	0.0772604	0.187579	0.120484
168	0.111745	0.102729	0.111388	0.0871151	0.205088	0.131266
176	0.121879	0.113292	0.12279	0.0973146	0.223245	0.142178
184	0.130771	0.124615	0.13414	0.107711	0.241038	0.153639
192	0.139157	0.136679	0.146091	0.11796	0.25856	0.166432
200	0.151466	0.151043	0.1594	0.130574	0.278401	0.180582
208	0.163347	0.165445	0.173871	0.143188	0.298385	0.194418
216	0.174335	0.180394	0.188787	0.155999	0.317488	0.208751
224	0.185517	0.196609	0.20448	0.167233	0.336591	0.222666
232	0.197748	0.213233	0.219541	0.178813	0.354747	0.237443
240	0.209008	0.23093	0.235183	0.18916	0.372683	0.251671
248	0.223025	0.249951	0.250845	0.199409	0.391436	0.266317
256	0.237507	0.270532	0.26687	0.208426	0.410111	0.281589
264	0.251446	0.291795	0.283175	0.218182	0.428242	0.297123
272	0.265347	0.312882	0.299293	0.227494	0.446295	0.312787
280	0.278897	0.333249	0.315422	0.237152	0.46392	0.328399
288	0.293186	0.354551	0.331768	0.247105	0.481714	0.344324
296	0.307668	0.375404	0.348736	0.257009	0.500467	0.359989
304	0.322578	0.396161	0.365954	0.26642	0.51861	0.374217
312	0.339235	0.417774	0.383699	0.27593	0.53713	0.388236
320	0.356669	0.438043	0.401207	0.284109	0.554742	0.401942
328	0.373209	0.458195	0.418641	0.293471	0.571965	0.414944
336	0.390992	0.477938	0.435133	0.301946	0.588956	0.428519
344	0.408115	0.497252	0.4515	0.310618	0.604702	0.441625
352	0.425121	0.517872	0.468219	0.318748	0.621303	0.455044
360	0.443681	0.539174	0.483799	0.326139	0.637088	0.468123
368	0.460454	0.559969	0.500238	0.334664	0.651927	0.481803
376	0.479091	0.579595	0.515849	0.343434	0.666248	0.495301
384	0.496408	0.598753	0.531325	0.352599	0.680011	0.509059
392	0.514347	0.61754	0.546313	0.361321	0.693463	0.522269
400	0.531974	0.638004	0.56154	0.370239	0.706734	0.535845
408	0.54933	0.65687	0.576321	0.378763	0.719707	0.549316
416	0.565133	0.674898	0.590449	0.387534	0.731746	0.563153
424	0.579654	0.691308	0.604038	0.395861	0.742555	0.577381
432	0.592429	0.706958	0.617078	0.403893	0.752935	0.591453
440	0.604543	0.721594	0.629786	0.413008	0.762396	0.605603
448	0.615609	0.735237	0.641862	0.421483	0.771883	0.620405
456	0.625083	0.748568	0.654	0.42986	0.780721	0.634947
464	0.634712	0.760437	0.665786	0.439911	0.788393	0.648836
472	0.643758	0.770746	0.676814	0.449224	0.795832	0.662098
480	0.652106	0.780511	0.68746	0.458881	0.802519	0.675778
488	0.66026	0.789008	0.69767	0.468933	0.808675	0.689197
496	0.666705	0.796414	0.706584	0.478394	0.814416	0.702303
504	0.67416	0.803703	0.714949	0.488643	0.819924	0.714782
512	0.680955	0.810076	0.722651	0.499335	0.825419	0.727104
520	0.686857	0.81643	0.72971	0.509534	0.830461	0.738905
528	0.692759	0.822335	0.736789	0.520916	0.835515	0.750209
536	0.698233	0.828649	0.743071	0.53082	0.840245	0.761069
544	0.703009	0.834418	0.749632	0.540576	0.84495	0.771094
552	0.707435	0.840518	0.755354	0.550924	0.849447	0.781146
560	0.711474	0.846209	0.761469	0.5593	0.853892	0.790701
568	0.715162	0.852134	0.767046	0.568367	0.858169	0.799812
576	0.718618	0.857552	0.773006	0.576201	0.862808	0.808923
584	0.721569	0.862444	0.778386	0.585169	0.866839	0.817695
592	0.72417	0.867472	0.783973	0.592363	0.871219	0.826389
600	0.7265	0.872481	0.789125	0.599557	0.875198	0.834665
608	0.728985	0.8771	0.794743	0.605272	0.878904	0.843672
616	0.731431	0.881251	0.800112	0.610101	0.882481	0.852104
624	0.734071	0.885052	0.805398	0.614486	0.886058	0.860615
632	0.736595	0.888813	0.810892	0.618034	0.889363	0.869204
640	0.739313	0.892477	0.816396	0.622912	0.89268	0.877663
648	0.742264	0.895517	0.821724	0.626657	0.895674	0.885887
656	0.745331	0.898616	0.826907	0.631781	0.898745	0.893849
664	0.748398	0.901637	0.832504	0.636462	0.901778	0.901472
672	0.75197	0.904054	0.837676	0.642178	0.904772	0.908808
680	0.755038	0.906334	0.843243	0.646957	0.907571	0.91544
688	0.758998	0.908341	0.848208	0.651934	0.910422	0.921261
696	0.762415	0.910622	0.853484	0.656713	0.913092	0.927136
704	0.765948	0.913116	0.858563	0.661148	0.915826	0.932148
712	0.770375	0.915825	0.863435	0.665386	0.918652	0.937343
720	0.77449	0.918164	0.868037	0.669426	0.921127	0.942251
728	0.779072	0.921049	0.87238	0.673171	0.923563	0.946637
736	0.783692	0.923699	0.876848	0.676078	0.926026	0.951258
744	0.788818	0.926291	0.880994	0.679281	0.92867	0.955592
752	0.793982	0.929	0.885347	0.682188	0.93121	0.9599
760	0.799456	0.931514	0.889245	0.685538	0.933996	0.963607
768	0.804659	0.934184	0.893173	0.687903	0.936432	0.967549
776	0.810483	0.936737	0.896646	0.690613	0.938934	0.970708
784	0.815919	0.939505	0.900253	0.692584	0.941448	0.974285
792	0.82151	0.942253	0.903839	0.694506	0.943962	0.976843
800	0.82714	0.945137	0.907395	0.696083	0.946515	0.979062
808	0.832188	0.947963	0.910608	0.697758	0.949185	0.981464
816	0.838284	0.950809	0.913863	0.699187	0.951738	0.983213
824	0.843448	0.953576	0.9172	0.700222	0.954472	0.985119
832	0.849	0.9565	0.9206	0.701059	0.956753	0.986607
840	0.853892	0.958994	0.924021	0.7017	0.95906	0.988382
848	0.858707	0.961508	0.927545	0.702143	0.961263	0.989818
856	0.863172	0.963847	0.931152	0.702538	0.963518	0.991019
864	0.867909	0.96605	0.934791	0.702833	0.965423	0.992246
872	0.87218	0.968369	0.938616	0.70303	0.967458	0.993003
880	0.876878	0.970298	0.942565	0.70303	0.96935	0.993969
888	0.880489	0.972423	0.946265	0.703129	0.971126	0.994465
896	0.884605	0.973943	0.949997	0.703277	0.972953	0.995249
904	0.888449	0.975736	0.953697	0.703572	0.974612	0.995692
912	0.892642	0.977256	0.956983	0.703819	0.976258	0.996267
920	0.896408	0.978718	0.959917	0.704114	0.977748	0.996606
928	0.90033	0.979984	0.962622	0.704508	0.97929	0.996893
936	0.903747	0.981193	0.965473	0.704903	0.980651	0.997154
944	0.90728	0.982148	0.967826	0.705494	0.982025	0.997207
952	0.91027	0.982888	0.969691	0.706085	0.98345	0.997494
960	0.913493	0.983765	0.971474	0.706972	0.98472	0.997572
968	0.916366	0.984292	0.973299	0.707908	0.985991	0.997911
976	0.918812	0.984935	0.974998	0.70914	0.987222	0.998042
984	0.921297	0.985402	0.976346	0.710224	0.988401	0.998434
992	0.923743	0.985753	0.977569	0.711357	0.989684	0.998669
1000	0.926073	0.985909	0.979041	0.712688	0.990993	0.998825
1008	0.928286	0.986065	0.980171	0.714166	0.992237	0.999034
1016	0.930499	0.986202	0.981228	0.71594	0.993533	0.999138
1024	0.932712	0.986357	0.982078	0.718108	0.994998	0.999269
1032	0.934848	0.986552	0.983052	0.720374	0.996281	0.999347
1040	0.9371	0.986728	0.983726	0.722641	0.997408	0.999426
1048	0.939507	0.986845	0.984358	0.725253	0.998561	0.999478
1056	0.941604	0.986981	0.984929	0.727864	0.999508	0.999478
1064	0.943739	0.987254	0.985519	0.730475	0.999883	0.999478
1072	0.94603	0.987507	0.985975	0.733333	1	0.999478
1080	0.948476	0.987858	0.986473	0.735846	1	0.999478
1088	0.950767	0.98817	0.98696	0.738458	1	0.999478
1096	0.953019	0.988579	0.987385	0.741168	1	0.999478
1104	0.955465	0.988833	0.987748	0.743829	1	0.999478
1112	0.958105	0.98893	0.98808	0.746292	1	0.999478
1120	0.96028	0.988969	0.988422	0.74915	1	0.999478
1128	0.962454	0.988989	0.988764	0.751417	1	0.999478
1136	0.964706	0.989047	0.989033	0.753683	1	0.999478
1144	0.966997	0.989086	0.989292	0.755802	1	0.999478
1152	0.969016	0.989164	0.989603	0.757773	1	0.999478
1160	0.970841	0.989183	0.989863	0.759399	1	0.99953
1168	0.972704	0.989203	0.990111	0.761123	1	0.999582
1176	0.974102	0.989261	0.990308	0.762947	1	0.999635
1184	0.975849	0.989359	0.990484	0.764573	1	0.999765
1192	0.976975	0.989476	0.990764	0.765952	1	0.999843
1200	0.978684	0.989651	0.991013	0.767381	1	0.999922
1208	0.97981	0.989807	0.991262	0.768958	1	0.999974
1216	0.981402	0.989982	0.991531	0.770387	1	1
1224	0.98245	0.990216	0.991863	0.772111	1	1
1232	0.983654	0.99045	0.992195	0.773934	1	1
1240	0.984702	0.990665	0.992516	0.77561	1	1
1248	0.985479	0.990996	0.992806	0.777236	1	1
1256	0.986294	0.991308	0.993086	0.778911	1	1
1264	0.986993	0.991639	0.993408	0.780685	1	1
1272	0.987692	0.991951	0.993677	0.782459	1	1
1280	0.988274	0.992224	0.994009	0.784233	1	1
1288	0.98874	0.992497	0.994278	0.78576	1	1
1296	0.989361	0.992808	0.994537	0.787386	1	1
1304	0.989944	0.993081	0.994838	0.789111	1	1
1312	0.99041	0.993413	0.995118	0.79054	1	1
1320	0.990837	0.993705	0.995367	0.792067	1	1
1328	0.991341	0.993978	0.995584	0.793496	1	1
1336	0.991846	0.994251	0.995771	0.79527	1	1
1344	0.992196	0.994504	0.995947	0.797044	1	1
1352	0.992662	0.994796	0.996103	0.798522	1	1
1360	0.99305	0.995069	0.996258	0.800197	1	1
1368	0.993322	0.995362	0.996424	0.801725	1	1
1376	0.993632	0.995634	0.996559	0.803252	1	1
1384	0.993943	0.996005	0.996683	0.804977	1	1
1392	0.994254	0.996297	0.996807	0.806504	1	1
1400	0.994603	0.996667	0.996901	0.807834	1	1
1408	0.994991	0.996979	0.996984	0.809263	1	1
1416	0.99538	0.997252	0.997015	0.810692	1	1
1424	0.995729	0.997564	0.997035	0.812269	1	1
1432	0.996156	0.997798	0.997035	0.813944	1	1
1440	0.996622	0.998071	0.997035	0.81562	1	1
1448	0.99701	0.998304	0.997035	0.817344	1	1
1456	0.997399	0.998499	0.997035	0.819118	1	1
1464	0.997787	0.998733	0.997035	0.820596	1	1
1472	0.998097	0.998967	0.997046	0.822419	1	1
1480	0.998408	0.999201	0.997077	0.824242	1	1
1488	0.998758	0.999415	0.997108	0.826312	1	1
1496	0.999029	0.999513	0.99716	0.828776	1	1
1504	0.999262	0.999669	0.997222	0.830796	1	1
1512	0.99934	0.999766	0.997295	0.833013	1	1
1520	0.999495	0.999844	0.997388	0.83523	1	1
1528	0.999612	0.999844	0.99745	0.837251	1	1
1536	0.999728	0.999844	0.997554	0.839813	1	1
1544	0.999845	0.999844	0.997647	0.841784	1	1
1552	0.999961	0.999844	0.99774	0.84405	1	1
1560	1	0.999844	0.997834	0.845972	1	1
1568	1	0.999844	0.997927	0.847992	1	1
1576	1	0.999844	0.99801	0.849815	1	1
1584	1	0.999844	0.998113	0.851934	1	1
1592	1	0.999844	0.998248	0.853954	1	1

## Sheet: HI_sim
Distance (µm)	Column 1	Column 2	Column 3	Column 4	Column 5	Column 6	Column 7	Column 8	Column 9	Column 10
50	0	0	0	0	0	0.1	0.00983607	0	0	0
100	0.0101771	0.00434519	0.000644122	0	0	0.1	0.0322101	0.0064	0	0.0599974
150	0.082773	0.0578868	0.00961042	0.00397055	0.00469675	0.108602	0.0598949	0.047676	0.000890496	0.184827
200	0.116485	0.0893204	0.0396988	0.0211729	0.0096672	0.116392	0.0973449	0.078303	0.0209957	0.258199
250	0.128836	0.0963639	0.067668	0.0371925	0.00889505	0.106294	0.115535	0.101315	0.0473073	0.285794
300	0.135354	0.0934552	0.0892171	0.0465291	0.00710933	0.093541	0.129211	0.112583	0.0707671	0.290731
350	0.136575	0.0879633	0.10135	0.0521961	0.00747004	0.0861537	0.144183	0.109851	0.0807399	0.28088
400	0.134252	0.08357	0.108515	0.0553415	0.00833625	0.080579	0.16098	0.107489	0.080607	0.263058
450	0.128943	0.0801923	0.115025	0.0577959	0.00902846	0.0766214	0.177203	0.104232	0.0812786	0.247227
500	0.121882	0.0772842	0.119445	0.0586523	0.0092137	0.0742402	0.196495	0.0995636	0.0841357	0.231605

## Sheet: HI_exp
Distance (µm)	Animal 1	Animal 2	Animal 3	Animal 4	Animal 5	Animal 6
50	0.103571	0.198551	0.31398	0.16874	0.254958	0.147896
100	0.087653	0.138323	0.220647	0.0857152	0.202953	0.121114
150	0.0766494	0.108409	0.180136	0.0603915	0.175905	0.0986624
200	0.0615895	0.0914705	0.153754	0.0532174	0.151235	0.0824462
250	0.0505149	0.0831785	0.13623	0.0467472	0.127319	0.0721994
300	0.0449897	0.0797232	0.120284	0.0393694	0.106652	0.0642027
350	0.0420821	0.0753638	0.107624	0.0352909	0.0918363	0.0571266
400	0.0394598	0.0708594	0.097701	0.0326852	0.0815885	0.0521095
450	0.0365193	0.0663436	0.0906553	0.0309118	0.0742299	0.0481131
500	0.0342889	0.0615192	0.0868564	0.0296931	0.0685601	0.0447151
